# Supplementary material for: Comparison of mitochondrial gene expression and polysome loading in different tobacco tissues
Source: Plant Methods. 2017 Dec 13;13:112. doi: 10.1186/s13007-017-0257-4 (PMC5729415; doi:10.1186/s13007-017-0257-4)
Supplement: Supplementary file 5 — Additional file 5: Dataset S1. Mitochondrial transcript levels in tobacco organs [(total RNA (AVG) and standard deviations) and log2 fold change in expression of total RNA]. The data represent mean values of four biological replicates for young leaves and fully expanded leaves, three biological replicates for roots and flowers and two biological replicates for floral buds. The log2 fold change is the transformation of ratios taking data for each tissue as a reference. [file 13007_2017_257_MOESM5_ESM.xlsx]

## Sheet: Tobacco organ Total RNA
S1 Dataset a. Mitochondrial transcript levels in tobacco organs [Total RNA (AVG) and standard deviations]
	Young Leaves		Fully Expanded Leaves		Roots		Flowers		Floral Buds
Gene	AVG	St.Dev.	AVG	St.Dev.	AVG	St.Dev.	AVG	St.Dev.	AVG	St.Dev.
nad1	17.8158	3.75869	1.49406	0.882693	4.94141	0.727697	17.4712	5.65938	14.0968	2.0907
nad2	14.1204	2.92726	8.18187	4.74205	7.87123	3.07318	19.9097	1.14081	20.9177	4.16533
nad3	16.6729	2.83711	5.17578	2.92049	5.97772	2.24847	17.6841	5.2204	19.5039	4.39954
nad4	17.0886	1.28244	7.032	3.41739	10.4748	3.48018	27.3195	3.90542	22.5663	1.68768
nad4L	44.3701	8.95677	12.7377	7.6554	11.7321	5.38722	43.377	13.6619	33.9819	7.69662
nad5	64.2139	10.8182	28.4406	16.7573	18.3445	6.02719	68.4661	12.8721	58.6963	21.8938
nad6	28.2156	6.07107	4.12766	2.05063	7.20973	1.92999	23.6876	3.58292	28.3014	4.4591
nad7	23.3636	5.71665	10.4603	4.90132	13.2226	3.7245	55.4112	4.16323	58.9629	8.68126
nad9	28.9411	2.50259	9.06087	5.2087	9.61438	3.07059	38.7458	4.69206	35.039	4.27911
sdh3	59.0972	4.35029	23.6955	14.5441	22.6465	6.21399	72.0997	6.74753	49.7109	10.1113
cob	12.3948	3.45735	6.17296	2.96575	4.42324	1.47823	11.9033	2.67539	14.546	7.0235
cox1	30.2558	7.1112	17.9557	9.18319	16.8382	5.76083	78.0082	17.1854	63.5845	12.5927
cox2	41.5008	4.47125	19.5752	11.3863	16.5155	4.97142	78.2995	20.6354	79.2555	20.4232
cox3	33.0775	8.07847	11.3366	4.3336	15.7987	6.27751	52.4905	8.54378	47.1412	8.61297
atp1	55.6066	4.97872	14.7761	6.0931	31.1531	9.65125	86.3351	7.85591	79.5606	2.54978
atp4	70.8161	6.09779	28.1506	15.4494	27.9853	8.73734	88.0038	10.0413	93.2551	14.3573
atp6	58.0043	11.7974	24.0607	9.56595	13.9014	3.34904	43.0306	6.2331	45.6799	17.5003
atp9	169.313	18.1922	62.2932	32.5258	87.428	27.8037	201.556	14.0631	173.345	32.4782
ccmB	10.089	0.511327	3.16862	1.90467	3.85382	0.584959	15.026	5.22121	10.2628	0.841417
ccmC	52.7562	10.8982	12.9257	6.45211	15.9732	3.83761	30.1273	7.89991	28.2423	1.45696
ccmFc	2.95796	0.303748	1.57937	0.839419	2.38086	0.474355	5.97943	1.48819	5.75521	0.895854
matR	3.67369	0.953813	2.0665	1.13324	5.31385	1.43369	18.2658	4.16422	15.4278	4.10945
rpl2	3.09974	0.460643	1.1687	0.434375	3.45074	1.00278	8.7531	1.96539	11.2243	1.23789
rpl5	2.36791	0.482248	0.731735	0.389786	1.95356	0.555098	7.74027	2.08219	9.27051	1.31538
rpl16	29.1233	4.14303	11.1344	5.73229	14.8095	4.6352	61.652	19.8026	59.1942	6.31787
rps3	11.8949	3.61934	5.64318	2.71755	11.7788	3.87596	30.8159	2.6674	30.6809	3.55882
rps4	11.0523	1.96338	7.44029	4.32267	5.17523	1.27666	9.92939	1.76193	11.4393	1.63252
rps10	23.2738	1.98709	14.1448	7.79377	14.9443	4.92722	61.2023	15.1079	46.3869	6.36034
rps12	7.64461	1.6027	3.32906	1.69268	3.18657	0.41361	6.32884	0.953841	7.64518	0.350957
rps13	21.879	4.5834	8.78526	4.0839	11.18	2.28085	32.442	6.07229	37.8557	8.58343
rps14	4.01899	0.829434	1.05647	0.539106	4.57192	0.678836	13.5028	4.53749	15.0143	3.65755
rps19	12.7329	2.35855	2.77204	1.73542	8.54316	1.39825	24.2931	7.52853	24.1808	4.20289
orf101b	0.442435	0.089561	0.161304	0.0735994	0.364184	0.269269	0.130702	0.0903846	0.215268	0.145351
orf116	1.89123	0.733874	0.711989	0.322591	3.45595	1.13881	12.4193	3.57321	19.9964	5.89068
orf121a	0.267611	0.057488	0.0638581	0.0830898	0.114661	0.0454998	0.0874161	0.0357843	0.317901	0.202194
orf160	0.480216	0.0717636	0.080429	0.0928938	0.846386	0.690401	0.305282	0.0501506	0.269262	0.160003
orf315	5.99247	1.39147	6.35657	1.56453	4.52035	1.1811	11.7421	0.760661	14.1738	5.42613
orfB	39.6491	8.07803	9.73083	3.89939	17.6024	6.47875	46.3025	0.762132	42.4381	1.68887
orfX	12.073	1.92025	4.84677	2.48083	6.98893	1.76677	12.7219	6.16096	11.3737	4.96606

## Sheet: Log2 values of total RNA
S1 Dataset b. Mitochondrial transcript levels in tobacco organs (log2 fold change in expression of total RNA)
(a) Ratios with young leaves as control							(b) Ratios with fully expanded leaves as control							(c) Ratios with roots as a control							(d) Ratios with flowers as a control							(e) Ratios with floral buds as a control
	Young leaves	Fully expanded leaves	Roots	Flowers	Floral buds			Young leaves	Fully expanded leaves	Roots	Flowers	Floral buds			Young leaves	Fully expanded leaves	Roots	Flowers	Floral buds			Young leaves	Fully expanded leaves	Roots	Flowers	Floral buds			Young leaves	Fully expanded leaves	Roots	Flowers	Floral buds
Gene	Log2	Log2	Log2	Log2	Log2		Gene	Log2	Log2	Log2	Log2	Log2		Gene	Log2	Log2	Log2	Log2	Log2		Gene	Log2	Log2	Log2	Log2	Log2		Gene	Log2	Log2	Log2	Log2	Log2
nad1	0	-3.58	-1.85	-0.03	-0.34		nad1	3.58	0	1.73	3.55	3.24		nad1	1.85	-1.73	0	1.82	1.51		nad1	0.03	-3.55	-1.82	0	-0.31		nad1	0.34	-3.24	-1.51	0.31	0
nad2	0	-0.79	-0.84	0.5	0.57		nad2	0.79	0	-0.06	1.28	1.35		nad2	0.84	0.06	0	1.34	1.41		nad2	-0.5	-1.28	-1.34	0	0.07		nad2	-0.57	-1.35	-1.41	-0.07	0
nad3	0	-1.69	-1.48	0.08	0.23		nad3	1.69	0	0.21	1.77	1.91		nad3	1.48	-0.21	0	1.56	1.71		nad3	-0.08	-1.77	-1.56	0	0.14		nad3	-0.23	-1.91	-1.71	-0.14	0
nad4	0	-1.28	-0.71	0.68	0.4		nad4	1.28	0	0.57	1.96	1.68		nad4	0.71	-0.57	0	1.38	1.11		nad4	-0.68	-1.96	-1.38	0	-0.28		nad4	-0.4	-1.68	-1.11	0.28	0
nad4L	0	-1.8	-1.92	-0.03	-0.38		nad4L	1.8	0	-0.12	1.77	1.42		nad4L	1.92	0.12	0	1.89	1.53		nad4L	0.03	-1.77	-1.89	0	-0.35		nad4L	0.38	-1.42	-1.53	0.35	0
nad5	0	-1.17	-1.81	0.09	-0.13		nad5	1.17	0	-0.63	1.27	1.05		nad5	1.81	0.63	0	1.9	1.68		nad5	-0.09	-1.27	-1.9	0	-0.22		nad5	0.13	-1.05	-1.68	0.22	0
nad6	0	-2.77	-1.97	-0.25	0		nad6	2.77	0	0.8	2.52	2.78		nad6	1.97	-0.8	0	1.72	1.97		nad6	0.25	-2.52	-1.72	0	0.26		nad6	0	-2.78	-1.97	-0.26	0
nad7	0	-1.16	-0.82	1.25	1.34		nad7	1.16	0	0.34	2.41	2.49		nad7	0.82	-0.34	0	2.07	2.16		nad7	-1.25	-2.41	-2.07	0	0.09		nad7	-1.34	-2.49	-2.16	-0.09	0
nad9	0	-1.68	-1.59	0.42	0.28		nad9	1.68	0	0.09	2.1	1.95		nad9	1.59	-0.09	0	2.01	1.87		nad9	-0.42	-2.1	-2.01	0	-0.15		nad9	-0.28	-1.95	-1.87	0.15	0
sdh3	0	-1.32	-1.38	0.29	-0.25		sdh3	1.32	0	-0.07	1.61	1.07		sdh3	1.38	0.07	0	1.67	1.13		sdh3	-0.29	-1.61	-1.67	0	-0.54		sdh3	0.25	-1.07	-1.13	0.54	0
cob	0	-1.01	-1.49	-0.06	0.23		cob	1.01	0	-0.48	0.95	1.24		cob	1.49	0.48	0	1.43	1.72		cob	0.06	-0.95	-1.43	0	0.29		cob	-0.23	-1.24	-1.72	-0.29	0
cox1	0	-0.75	-0.85	1.37	1.07		cox1	0.75	0	-0.09	2.12	1.82		cox1	0.85	0.09	0	2.21	1.92		cox1	-1.37	-2.12	-2.21	0	-0.29		cox1	-1.07	-1.82	-1.92	0.29	0
cox2	0	-1.08	-1.33	0.92	0.93		cox2	1.08	0	-0.25	2	2.02		cox2	1.33	0.25	0	2.25	2.26		cox2	-0.92	-2	-2.25	0	0.02		cox2	-0.93	-2.02	-2.26	-0.02	0
cox3	0	-1.54	-1.07	0.67	0.51		cox3	1.54	0	0.48	2.21	2.06		cox3	1.07	-0.48	0	1.73	1.58		cox3	-0.67	-2.21	-1.73	0	-0.16		cox3	-0.51	-2.06	-1.58	0.16	0
atp1	0	-1.91	-0.84	0.63	0.52		atp1	1.91	0	1.08	2.55	2.43		atp1	0.84	-1.08	0	1.47	1.35		atp1	-0.63	-2.55	-1.47	0	-0.12		atp1	-0.52	-2.43	-1.35	0.12	0
atp4	0	-1.33	-1.34	0.31	0.4		atp4	1.33	0	-0.01	1.64	1.73		atp4	1.34	0.01	0	1.65	1.74		atp4	-0.31	-1.64	-1.65	0	0.08		atp4	-0.4	-1.73	-1.74	-0.08	0
atp6	0	-1.27	-2.06	-0.43	-0.34		atp6	1.27	0	-0.79	0.84	0.92		atp6	2.06	0.79	0	1.63	1.72		atp6	0.43	-0.84	-1.63	0	0.09		atp6	0.34	-0.92	-1.72	-0.09	0
atp9	0	-1.44	-0.95	0.25	0.03		atp9	1.44	0	0.49	1.69	1.48		atp9	0.95	-0.49	0	1.21	0.99		atp9	-0.25	-1.69	-1.21	0	-0.22		atp9	-0.03	-1.48	-0.99	0.22	0
rpl2	0	-1.41	0.15	1.5	1.86		rpl2	1.41	0	1.56	2.9	3.26		rpl2	-0.15	-1.56	0	1.34	1.7		rpl2	-1.5	-2.9	-1.34	0	0.36		rpl2	-1.86	-3.26	-1.7	-0.36	0
rpl5	0	-1.69	-0.28	1.71	1.97		rpl5	1.69	0	1.42	3.4	3.66		rpl5	0.28	-1.42	0	1.99	2.25		rpl5	-1.71	-3.4	-1.99	0	0.26		rpl5	-1.97	-3.66	-2.25	-0.26	0
rpl16	0	-1.39	-0.98	1.08	1.02		rpl16	1.39	0	0.41	2.47	2.41		rpl16	0.98	-0.41	0	2.06	2		rpl16	-1.08	-2.47	-2.06	0	-0.06		rpl16	-1.02	-2.41	-2	0.06	0
rps3	0	-1.08	-0.01	1.37	1.37		rps3	1.08	0	1.06	2.45	2.44		rps3	0.01	-1.06	0	1.39	1.38		rps3	-1.37	-2.45	-1.39	0	-0.01		rps3	-1.37	-2.44	-1.38	0.01	0
rps4	0	-0.57	-1.09	-0.15	0.05		rps4	0.57	0	-0.52	0.42	0.62		rps4	1.09	0.52	0	0.94	1.14		rps4	0.15	-0.42	-0.94	0	0.2		rps4	-0.05	-0.62	-1.14	-0.2	0
rps10	0	-0.72	-0.64	1.39	1		rps10	0.72	0	0.08	2.11	1.71		rps10	0.64	-0.08	0	2.03	1.63		rps10	-1.39	-2.11	-2.03	0	-0.4		rps10	-1	-1.71	-1.63	0.4	0
rps12	0	-1.2	-1.26	-0.27	0		rps12	1.2	0	-0.06	0.93	1.2		rps12	1.26	0.06	0	0.99	1.26		rps12	0.27	-0.93	-0.99	0	0.27		rps12	0	-1.2	-1.26	-0.27	0
rps13	0	-1.32	-0.97	0.57	0.79		rps13	1.32	0	0.35	1.88	2.11		rps13	0.97	-0.35	0	1.54	1.76		rps13	-0.57	-1.88	-1.54	0	0.22		rps13	-0.79	-2.11	-1.76	-0.22	0
rps14	0	-1.93	0.19	1.75	1.9		rps14	1.93	0	2.11	3.68	3.83		rps14	-0.19	-2.11	0	1.56	1.72		rps14	-1.75	-3.68	-1.56	0	0.15		rps14	-1.9	-3.83	-1.72	-0.15	0
rps19	0	-2.2	-0.58	0.93	0.93		rps19	2.2	0	1.62	3.13	3.12		rps19	0.58	-1.62	0	1.51	1.5		rps19	-0.93	-3.13	-1.51	0	-0.01		rps19	-0.93	-3.12	-1.5	0.01	0
ccmB	0	-1.67	-1.39	0.57	0.02		ccmB	1.67	0	0.28	2.25	1.7		ccmB	1.39	-0.28	0	1.96	1.41		ccmB	-0.57	-2.25	-1.96	0	-0.55		ccmB	-0.02	-1.7	-1.41	0.55	0
ccmC	0	-2.03	-1.72	-0.81	-0.9		ccmC	2.03	0	0.31	1.22	1.13		ccmC	1.72	-0.31	0	0.92	0.82		ccmC	0.81	-1.22	-0.92	0	-0.09		ccmC	0.9	-1.13	-0.82	0.09	0
ccmFc	0	-0.91	-0.31	1.02	0.96		ccmFc	0.91	0	0.59	1.92	1.87		ccmFc	0.31	-0.59	0	1.33	1.27		ccmFc	-1.02	-1.92	-1.33	0	-0.06		ccmFc	-0.96	-1.87	-1.27	0.06	0
matR	0	-0.83	0.53	2.31	2.07		matR	0.83	0	1.36	3.14	2.9		matR	-0.53	-1.36	0	1.78	1.54		matR	-2.31	-3.14	-1.78	0	-0.24		matR	-2.07	-2.9	-1.54	0.24	0
orf101b	0	-1.46	-0.28	-1.76	-1.04		orf101b	1.46	0	1.17	-0.3	0.42		orf101b	0.28	-1.17	0	-1.48	-0.76		orf101b	1.76	0.3	1.48	0	0.72		orf101b	1.04	-0.42	0.76	-0.72	0
orf116	0	-1.41	0.87	2.72	3.4		orf116	1.41	0	2.28	4.12	4.81		orf116	-0.87	-2.28	0	1.85	2.53		orf116	-2.72	-4.12	-1.85	0	0.69		orf116	-3.4	-4.81	-2.53	-0.69	0
orf121a	0	-2.07	-1.22	-1.61	0.25		orf121a	2.07	0	0.84	0.45	2.32		orf121a	1.22	-0.84	0	-0.39	1.47		orf121a	1.61	-0.45	0.39	0	1.86		orf121a	-0.25	-2.32	-1.47	-1.86	0
orf160	0	-2.58	0.82	-0.65	-0.83		orf160	2.58	0	3.4	1.92	1.74		orf160	-0.82	-3.4	0	-1.47	-1.65		orf160	0.65	-1.92	1.47	0	-0.18		orf160	0.83	-1.74	1.65	0.18	0
orf315	0	0.09	-0.41	0.97	1.24		orf315	-0.09	0	-0.49	0.89	1.16		orf315	0.41	0.49	0	1.38	1.65		orf315	-0.97	-0.89	-1.38	0	0.27		orf315	-1.24	-1.16	-1.65	-0.27	0
orfB	0	-2.03	-1.17	0.22	0.1		orfB	2.03	0	0.86	2.25	2.12		orfB	1.17	-0.86	0	1.4	1.27		orfB	-0.22	-2.25	-1.4	0	-0.13		orfB	-0.1	-2.12	-1.27	0.13	0
orfX	0	-1.32	-0.79	0.08	-0.09		orfX	1.32	0	0.53	1.39	1.23		orfX	0.79	-0.53	0	0.86	0.7		orfX	-0.08	-1.39	-0.86	0	-0.16		orfX	0.09	-1.23	-0.7	0.16	0
