# Supplementary material for: Comparison of mitochondrial gene expression and polysome loading in different tobacco tissues
Source: Plant Methods. 2017 Dec 13;13:112. doi: 10.1186/s13007-017-0257-4 (PMC5729415; doi:10.1186/s13007-017-0257-4)
Supplement: Supplementary file 6 — Additional file 6: Table S1. Mitochondrial microarray oligonucleotides for Nicotiana tabacum and Arabidopsis thaliana. [file 13007_2017_257_MOESM6_ESM.xlsx]

## Sheet: S1 Table_Revised
S1 Table. Mitochondrial microarray oligonucleotides for Nicotiana tabacum and Arabidopsis thaliana
Sr. No.	Name	5′-3′ sequence	GC%	Length (bp)	Gene length (bp)	Full name of genes
1	atp1	GCTCAATTTGGCTCAGACCTTGATGCTGCGACTCAGGCATTACTCAATAGAGGTGCAAGGCTGACAGAAG	49	70	1530	ATP synthase F1 subunit 1
2	atp9	GTGGCGCGAAATCCATCATTGGCTAAACAATTATTTGGTTATGCCATTTTGGGCTTTGCTCTAACCGAAG	43	70	234	ATP synthase F0 subunit 9
3	cob	CAGCGTAGAACACATTATGAGAGATGTTGAAGGGGGCTGGTTGCTCCGTTATATGCATGCTAATGGGGCA	49	70	1182	apocytochrome b
4	cox1	GTGATGGGCACATGCTTCTCAGTACTGATTCGTATGGAATTAGCACGACCCGGCGATCAAATTCTTGGTG	49	70	1584	cytochrome oxidase subunit 1
5	cox2	GGTACAACGAGAAGGAGTTTACTATGGTCAGTGCAGTGAGATTTGTGGAACTAATCATGCCTTTATGCCT	41	70	783	cytochrome oxidase subunit 2
6	cox3	CTCAGAGGCATTCTTATCATTTGGTAGATCCAAGTCCATGGCCTATTTCGGGTTCACTCGGAGCTTTGGC	49	70	798	cytochrome oxidase subunit 3
7	matR	TATCGGCCCTACCAGGCAACATCTACCTACACAAGCTCGATCAGGAGATAGGGAGGATCCGACAGAAGTA	51	70	1977	maturase-related protein
8	nad1	TCTACCACTTCTACTAGGAGTAGCCTTTTTAGTGCTAGCTGAACGTAAAGTAATGGCTTTTGTGCAACGT	41	70	978	NADH dehydrogenase subunit 1
9	nad2	GGCTATTACCTTCTCCATTACTATGTTCTCATACGCAGGAATACCCCCGTTAGCCGGCTTTTGTAGCAAA	46	70	1467	NADH dehydrogenase subunit 2
10	nad3	CCAGAAAAATTGTCGGCCTACGAATGTGGTTTCGATCCTTCCGGTGATGCCAGAAGTCGTTTTGATATAA	44	70	357	NADH dehydrogenase subunit 3
11	nad4	GGAATTTCTCATCTTAGTAGGAGCTTTCCAAAGAAATAGCTTAGTAGCCACATTAGCAGCGCTTGGGATG	43	70	1488	NADH dehydrogenase subunit 4
12	nad4L	ATCAATGTTATTAGCTGTGAATTCGAACTTTTTGGTATTTTCCGTTTCTTCGGATGATATGATGGGTCAA	34	70	303	NADH dehydrogenase subunit 4L
13	nad5	GACAAAGGTGCTATTGAGATATTGGGCCCTTATGGTATCTCGTACACATTCCGACGATTGGCCGAGCGAA	49	70	2010	NADH dehydrogenase subunit 5
14	nad6	TTATTAGTAGCCATGATTGGGGCTATAGTACTGACTATGCATAGGACTACTAAGGTGAAAAGACAGGATG	40	70	687	NADH dehydrogenase subunit 6
15	nad7	GGAATTCTATGAAAGAGTCTCGGGAGCCAGGATGCATGCCAGTTTCATACGACCAGGTGGAGTGGCACAA	51	70	1185	NADH dehydrogenase subunit 7
16	nad9	AACCCATTGAGATGACCCAAGAATTTCGCTATTTCGATTTTGCTAGTCCTTGGGAACAGCGTAGCGACGG	47	70	573	NADH dehydrogenase subunit 9
17	orf25/atp4	AGGATCAGCTTGCGAATTTGTGGCACCGTAGTAGAATCATTACCAATGGCACGCTGTGCGCCTAAGTGCG	51	70	597	ATP synthase F1 subunit 4
18	orfB	ATATGCAATGATGGAGATGGAGTACTTGGGATCAGCAGAATTCTAAAACTACGGAACCAACTGGTTTCAC	41	70	471	orfB protein
19	orfX	TAGAGTTGGCTATCTTTGTGGCATCGATTGTACAAGTTCGTGAAGAGGGCTGGACGAGTGGAATGAGGGA	49	70	831	hypothetical protein
20	rpl2	TAGCTCTTTTGGTTTCCCAAGGATAGCGGTAGCTGGGGCAAAGCCCGCTTTCTTCGCTCCGCGAATGAGA	54	70	996	ribosomal protein L2
21	rpl5	AGGATATGTCAGTGACCTAGCACGACAAAGCACTCTCCGAGGGCATGGAATGTCTAATTTTTTGGTCAGA	46	70	555	ribosomal protein L5
22	rpl16	GCTATAATCGGACACTTCCATCGTGCTATGAGCGGACAATTCCGAAGAAATGGTAAGATATGGGTAAGAG	44	70	477	ribosomal protein L16
23	rps3	CATTTTCCCAAAAGAACATTCATTCATTTCTTTCTTCCCCGTCGACCACGACGACTGAAACGACGCGAAA	44	70	477	ribosomal protein S3
24	rps4	CCTACTCAAAACTAAGAGGGGATGCCGCCTACTACTAAAATCCCGGTTTTTGCAACAGTTGCGTTCTTCT	46	70	1050	ribosomal protein S4
25	rps12	ATCAATTGATTCGTCATGGTAGAGAAGAAAAACGGCGCACGGACCGTACTCGAGCTTTGGATCAATGTCC	47	70	378	ribosomal protein S12
26	rrn5	AGACGTGAAAACACCCGATCCCATTCCGACCTCGATATGTGGAATCGTCTTGCGCCATATGTACTGAGAT	49	70	119	5S ribosomal RNA
27	rrn18	GGGAATCTGCCGAACAGTTCGGGCCAAATCCTGAAGAAAGCTAAAAAGCGCTGTTTGATGAGCCTGCGTA	50	70	1902	18S ribosomal RNA
28	rrn26	GGGTGCTAAGATCCAAAGTCGAGAGGGAAACAGCCCAGATCGTACGCTAAGGTCCCTAAGCAATCACTTA	50	70	3406	26S ribosomal RNA
29	trnC(gca)	GCTAGGTAACATAATGGAAATGTATCGGACTGCAAATCCTGGAATGACGGTTCGACCCCGTCCTTGGCCT	50	70	71	tRNA-Cys
30	trnD(guc)	GGGATTGTAGTTCAATCGGTCAGAGCACCGCCCTGTCAAGGCGGAAGCTGCGGGTTCGAGCCCCGTCAGT	61	70	74	tRNA-Asp
31	trnE(uuc)	TCCCTTTCGTCCAGTGGTTAGGACATCGTCTTTTCATGTCGAAGACACGGGTTCGATTCCCGTAAGGGAT	50	70	72	tRNA-Glu
32	trnfM(cau)	AGCGGGGTAGAGGAATTGGTCAACTCATCAGGCTCATGACCTGAAGATTGCAGGTTCGAATCCTGTCCCC	53	70	74	tRNA-Met
33	trnG(gcc)	GGAAATAGCTTAATGGTAGAGCATAGCCTTGCCAAGGCTGAGGTTGAGGGTTCAAGTCCCTCCTTCCGCT	51	70	72	tRNA-Gly
34	trnK(uuu)	GGTGTATAGCTCAGTTGGTAGAGCATTGGGCTTTTAACCTAATGGTCGCAGGTTCAAGTCCTGCTATACC	47	70	73	tRNA-Lys
35	trnM(cau)	CCTACTTGACTCAGCGGTTAGAGTATCGCTTTCATACGGCGAGAGTCATTGGTTCAAATCCAATAGTAGG	46	70	73	tRNA-Met
36	trnN(guu)	CTCAGTAGCTCAGTGGTAGAGCGGTCGGCTGTTAACCGATTGGTCGTAGGTTCGAATCCTACTTGGGGAG	54	70	72	tRNA-Asn
37	trnP(ugg)	TGTAGCGCAGTCTGGTCAGCGCATCTGTTTTGGGTACAGAGGGCCATAGGTTCGAATCCTGTCACCTTGA	53	70	75	tRNA-Pro
38	trnI(cau)	GGCTTATAGTTTAATTGGTTGAAACGTACCGCTCATAACGGTGATATTGTAGGTTCGAGCCCTACTAAGC	43	70	74	tRNA-Ile
39	trnS(gcu)	GGCTGAGTGGCTTAAGGCATTGGTTTGCTAAATCGACATACAAGAAGATTGTATCATGGGTTCGAATCCC	44	70	88	tRNA-Ser
40	trnS(gga)	GGAGAGATGGCCGAGTGGTTTAAGGCGTAGCATTGGAATTGCTATGTAGGCTTTTGTTTACCGAGGGTTC	50	70	87	tRNA-Ser
41	trnS(uga)	GGATGGATGTCTGAGCGGTTGAAAGAGTCGGTCTTGAAAACCGAAGTATTTATAGAAATACCGGGGGTTC	46	70	87	tRNA-Ser
42	trnW(cca)	GCGCTCTTAGTTCAGTTCGGTAGAACGTGGGTCTCCAAAACCCGATGTCGTAGGTTCAAATCCTACAGAG	49	70	74	tRNA-Trp
43	trnY(gua)	GGGAGAGTGGCCGAGTGGTCAAAAGCGGCAGACTGTAAATCTGTTGAAGTTTTTCTACGTAGGTTCGAAT	47	70	83	tRNA-Tyr
44	trnQ(uug)	GGAGTATAGCCAAGTGGTAAGGCATCGGTTTTTGGTACCGGCATGCAAAGGTTCGAATCCTTTTACTCCA	47	70	72	tRNA-Gln
45	atp6-1-A	GAAGTGTGAGGCATTAACGCAAGATCCCGAAATGGGCTTGATTTTGGGCGAAGCTTTACATGCGGAAAGC	49	70	1167	ATPase subunit 6
46	atp6-2-A	TATTAGGAACCTCCAGCGAGAATTGGATCATACTCCCGCGGAACTCCTCGGGAGCAAACTGGACCTTATT	50	70	1059	ATPase subunit 6
47	ccb203-A	GGGAGGGAGCAGGCGAAGCGTGTCGTTCGTAATGGAAAGAAAGAGACCACTACTTTGCCTCTTTGTTGGA	51	70	612	cytochrome c biogenesis orf203
48	ccb206-A	GGCTCTTGGAATCACATCCAGCAGTGGTTGGAACAGCTTGCAAAATTTAACCACTTTACCTACTTTATTG	41	70	621	cytochrome c biogenesis orf206
49	ccb256 -A	TTACGTTGTTTACCTTAGTTACTGGGGGGTTTTGGGGAAGACCAATGTGGGGGACCTTTTGGGTGTGGGA	50	70	771	cytochrome c biogenesis orf256
50	ccb382-A	ACACTCCCTTCGTTCTACGAACCCTTGTTGATTCTGAACTTTGTTCGCGAAGGAACCGGACTTTTGACGG	49	70	1149	cytochrome c biogenesis orf382
51	ccb452-A	CGGCAGCACCCGTACTATTGAAATGGTTCGTCAGTAGAGATGTTTCCACGGGTGCCCCTTTTTTCAATGG	50	70	2319	cytochrome c biogenesis orf452
52	orf101b-A	CATCTATTTAGACCTTGTCAATCAGGGCACGAAAAAAAACCACTTTGCCCACAAGCTCTGGAGTTAGTGC	44	70	306	unnamed protein product; orf101b
53	orf106b-A	CTTACTCTGCATTCTTTCTTTCTGGTTGTACTAAGCAGGAGCGTTCCCCCTTACTGGCTAGGCGGCTAGT	50	70	321	unnamed protein product; orf106b
54	orf111c-A	GGGATGCAGCAAGACTACGTCCACTTCTTCCTCAATCTACTCTAAGAAAAAGGCAAGTACAGCTACTTAC	44	70	336	unnamed protein product; orf111c
55	orf116-A	GCTTATAAGAGAAGAGCAAGGTGCGTAGCTGGCTTGTTAAAAAGCATGGAAAGGTATCCAGAAAGCACAG	44	70	351	unnamed protein product; orf116
56	orf121a-A	GAACTAACATATCATCCAGCTTCTATCGAACCAACGGCTACGGGTTCTCCCGAAACAAGAGATCCCGATC	49	70	366	unnamed protein product; orf121a
57	orf160-A	GGAGTTGCTTATGGTCATTCATGGTTTGGTAAATGGGGTTACCGCTTTTGCAGTGGGAGCTTTGGTGTGG	49	70	483	unnamed protein product; orf160
58	orf315-A	GTTTTAGTGGTTACACTTACACTCCTCGGCGGGGTCGCCGCCTTTTATTTGCATTCCTTCCGGTTGAAAG	50	70	948	unnamed protein product; orf315
59	rps7-A	GGTACTATTTATGATGTCCCTGGGATTGTAGCCAGGGATCGTCAACAAACCTTAGCTATTCGTTGGATCC	44	70	447	ribosomal protein S7
60	trnY(gua)-A	GTGGTTCAGCTCAGCTGGTTAGAGCAAAGGACTGTAAATCCTTGTGTCAGTGGTTCGAATCCACAACCAC	49	70	75	tRNA-Tyr
61	atp6-N	CTTGAATACCTTTTGGAAGATTTGCAGCAAAACGGAGTAGGGGGAGAAGCCTATAAAGATGCGGTGGATC	46	70	1149	ATP synthase F0 subunit 6
62	ccmB-N	TCACATCCAGCAGTGGTTGGAACAGCTCGCAAAATCCAACCACTTCACCTACTTCATTGCCCCCAACCCT	51	70	621	cytochrome c maturation protein CcmB
63	ccmC-N	TTCGGGTAGCACCACTAGATCTTCAACAAGGTGGAAATTCTCGTATTCCGTATGTACATGTTCCTGCGGC	47	70	753	cytochrome c maturation protein CcmC
64	ccmFc-N	AATCGGGCTTGAAGCTCTCACCTTACCAACAAGCCGAGAGCTGATGGCTGTTGGTCACGACTACTATCAA	50	70	1318	cytochrome c maturation protein CcmFc
65	orf101b-N	ACCCTAATACTATGCCATTTGATTGAAACAAGTTCCGTGCTGCTCACCACTCCTCGAGGCCAAGGACGGG	51	70	306	unnamed protein product; orf101b
66	orf106b-N	CCCCCATCGTCTCACTAGCCGACCTTGCCCCCCTCTTATTTTGAGGTCATATCTAGTATTCAGAGTTTGC	50	70	321	unnamed protein product; orf106b
67	orf111c-N	GGACGAAACCAAGCAATAACCCCTCACGTGCGAAATTATAGAAGATCCCAATCAAACAATTCCATCGAAT	41	70	336	unnamed protein product; orf111c
68	orf116-N	AATTTCTGGCCTTGCACCGACCATCCAATGGACCATGGACTAAACGGCCACTGCCTGAAAGGACTATGTC	51	70	351	unnamed protein product; orf116
69	orf121a-N	GATCTCGTATATTTCGCTTCTCCGACATCTTACTGAGTTTCCCCCTCATCTTTTTGCAAAAAGCCGCTCC	46	70	366	unnamed protein product; orf121a
70	orf160-N	ATAGGGAGGGAATGGCCTATCAATCATTGGTTGACCTTCCCTTGAACCAGTCACGGAGCTCTCAACTGAG	50	70	483	unnamed protein product; orf160
71	orf315-N	CGAGGGGGTGGATCGAAGCGATTGCAGCGAAGAATTGATCTGAAACGAAGCACTTCGTCTATAGGCATTG	50	70	948	unnamed protein product; orf315
72	rps10-N	CCTATTTTCTTGCAAGACCCGTTCGGATAAGGGAAAACTCCAGAGATTGCTTCGAAATAAGATCCTTGCG	44	70	363	ribosomal protein S10
73	rps13-N	AATTTCGATTTCTTGTTATCGTGGAATTCGTCATCAAGATGGATCGCCCTTACGCGGTCAACGAACTCAT	43	70	351	ribosomal protein S13
74	rps14-N	CGTGGATTAGCATCTCGAGGTCCTTTGATGGGCATAAAGAAATCGTCTTGGTAGCAACCACCAAACCAAT	46	70	360	ribosomal protein S14
75	rps19-N	GGTCACGTAGATCTTCTATTTCGCCGGAATTCGTTGATTGCTCCGTACGAATTTACAATGGAAAAACTCC	43	70	285	ribosomal protein S19
76	sdh3-N	GCTCATCCTAATCTCCGTCGAGATTACTGCCTTAGCCCTGTCCTATCATCTGTATAATGGAGTTCGTCAT	46	70	327	succinate dehydrogenase subunit 3
77	trnE(uuc)-N	CCCCATAGTCTAGTGGTTAGGACACCTCTCTTTCAAGGAGGCGGCGGGGATTCGAATTCCCCTGGGGGTA	57	70	72	tRNA-Glu
78	trnF(gaa)-N	CAGGTAGCTCAGCTGGTTAGAGCAAAGGACTGAAAATCCTTGTGTCAGTGGTTCGAATCCACTTCTAAGC	46	70	74	tRNA-Phe
79	trnH(gug)-N	GCGGATGTAGCCAAGTGGATCAAGGCAGTGGATTGTGAATCCACCACGCGCGGGTTCAATCCCCGTCGTT	57	70	74	tRNA-His
80	trnI(cau)-N	CCATGGCTGAATGGTTAAAGCGCCCAACTCATAATTGGCGAATTCGTAGGTTCAATTCCTACTGGATGCA	46	70	74	tRNA-Ile
81	trnP(ugg)-N	GGATGTAGCGCAGTTTGGTAGCGCCTTTGTTTTGGGTAAAAAATGTCACGGGTTCAAATCCTGTCATCCC	47	70	75	tRNA-Pro
Note: In the S1 Table, mismatche nucleotides between the Nicotiana tabacum and Arabidopsis thaliana gene sequences are marked by red letter.
