# Supplementary material for: Comparison of mitochondrial gene expression and polysome loading in different tobacco tissues
Source: Plant Methods. 2017 Dec 13;13:112. doi: 10.1186/s13007-017-0257-4 (PMC5729415; doi:10.1186/s13007-017-0257-4)
Supplement: Supplementary file 7 — Additional file 7: Dataset S2. Mitochondrial polysomal mRNA levels in tobacco organs [(polysomal RNA (AVG) and standard deviations) and log2 fold change in expression of polysomal RNA]. The data represent mean values of four biological replicates for young leaves and fully expanded leaves, three biological replicates for roots and flowers and two biological replicates for floral buds. The log2 fold change is the transformation of ratios taking data for each tissue as a reference. [file 13007_2017_257_MOESM7_ESM.xlsx]

## Sheet: Polysomal RNA tobacco organs
S2 Dataset a. Mitochondrial polysomal mRNA levels in tobacco organs [polysomal RNA (AVG) and standard deviations]
	Young Leaves		Fully Expanded Leaves		Roots		Flowers		Floral Buds
Gene	AVG	St.Dev.	AVG	St.Dev.	AVG	St.Dev.	AVG	St.Dev.	AVG	St.Dev.
nad1	1.03293	0.134312	3.9731	1.14744	8.79172	1.57834	8.82862	3.02285	0.990887	0.268955
nad2	1.85335	0.241147	5.37502	1.00425	9.48345	1.361	8.74352	0.679254	1.85882	0.766742
nad3	1.2842	0.314861	5.67781	0.344658	10.677	1.43702	11.5281	3.98944	1.59422	0.607612
nad4	1.36495	0.170465	4.59922	0.73814	11.1353	1.49117	7.91146	0.780431	1.43239	0.408997
nad4L	2.75043	1.04303	12.1519	3.24498	31.835	2.22894	22.3698	4.10096	2.37063	1.28409
nad5	4.63479	2.17862	14.1302	4.13267	33.4927	3.55064	22.6399	3.24421	3.95271	1.81965
nad6	0.552049	0.260651	3.37708	0.62166	12.3024	0.292982	8.17926	2.5874	0.952863	0.418146
nad7	3.70091	2.82115	7.40692	1.33608	26.5696	2.57844	21.6632	4.16443	2.9424	0.807017
nad9	1.3279	0.324773	5.42608	0.648924	15.8796	1.06673	13.9389	2.76353	1.26554	0.422077
sdh3	2.91849	0.750543	9.9781	4.63573	33.4056	3.45715	19.934	4.44945	4.02246	1.33204
cob	0.983031	0.141409	6.26083	1.95568	13.2594	2.57493	4.58866	1.94592	1.43526	0.682275
cox1	9.21375	3.57919	24.7248	4.41239	52.1696	7.07678	55.4568	19.9671	7.50815	0.786747
cox2	2.6661	0.529639	10.2331	2.86591	47.572	4.87312	29.9717	3.38913	3.86888	0.7066
cox3	3.48373	1.62007	19.0208	6.35206	40.324	3.58923	35.6575	12.145	5.64554	0.169609
atp1	2.20593	0.506973	14.4593	2.22044	40.174	11.642	28.7585	2.23793	6.00278	1.29794
atp4	3.74926	1.78615	13.5388	4.60378	37.0451	3.21502	28.2136	1.19225	4.09462	1.53762
atp6	2.60812	0.207645	18.3105	4.18716	33.888	2.93983	28.8973	7.01304	5.38521	0.170633
atp9	7.15947	4.10035	17.5816	3.25092	70.6863	6.95422	44.6039	1.41201	6.09936	0.63683
ccmB	0.535941	0.0257174	1.3671	0.274242	4.94537	0.758271	3.09815	0.124597	0.335777	0.0457786
ccmC	1.40927	0.21381	4.48261	1.48017	8.86654	2.11057	7.1221	1.33364	1.49305	0.575775
ccmFc	0.633116	0.047474	1.42278	0.293691	2.96413	0.629734	2.29346	0.240987	0.323322	0.0176984
matR	2.46	0.613927	8.11638	4.28709	8.73294	1.45107	6.98659	4.16901	1.3612	0.302058
rpl2	0.892094	0.154829	3.11201	0.417258	4.31918	0.723028	4.54387	1.24855	0.691997	0.106399
rpl5	0.507	0.200723	2.5456	1.18482	3.80837	0.381706	4.71689	2.44844	0.576321	0.0981511
rpl16	3.58635	0.821576	15.2305	1.04036	35.0411	3.77059	36.8397	12.9873	3.76222	0.79953
rps3	3.88461	1.01601	12.2127	5.10274	15.5982	1.41906	16.4342	9.66325	3.87837	0.818283
rps4	1.90076	0.353036	4.64951	1.20598	4.40362	0.399618	6.1017	1.44667	1.0666	0.247293
rps10	7.12341	2.94806	17.1177	2.40448	36.924	4.11273	37.4422	14.3181	3.82072	1.36991
rps12	0.93667	0.0644033	2.18397	0.39343	3.43849	0.581482	2.94608	0.506333	0.96302	0.501633
rps13	4.37842	0.728323	12.1836	3.1374	16.9824	4.17497	17.4684	5.8363	3.02076	0.363091
rps14	1.47374	0.672892	4.37613	1.78444	6.62749	0.233537	22.2266	22.403	1.01171	0.161137
rps19	2.55338	0.679007	8.06468	2.21644	11.3622	1.46083	15.4341	5.68479	2.02242	0.744323
orf101b	0.20791	0.0589134	0.330881	0.0904251	0.148395	0.0817759	0.43594	0.117247	0.0299727	0.0157382
orf116	0.540097	0.0512797	2.56073	0.850874	6.72905	1.51952	6.6689	1.57946	1.02693	0.145263
orf121a	0.0936462	0.0258852	0.307761	0.100011	0.199405	0.0633156	0.263784	0.170874	0.0163436	0.00924708
orf160	0.283617	0.10252	0.290073	0.114085	0.325376	0.0802267	0.30159	0.135518	0.0777889	0.0473204
orf315	1.80617	0.0453809	6.5052	1.17072	6.3912	0.894766	4.12365	3.24261	0.94573	0.372239
orfB	4.44294	1.7636	21.7558	9.32002	32.3578	3.41676	27.2896	13.5677	5.11676	1.67627
orfX	0.335428	0.0934972	1.4752	0.726331	0.309618	0.156332	0.856189	0.133247	0.0331374	0.0195016

## Sheet: Polysomal RNA Log2 Values
S2 Dataset b. Mitochondrial polysomal mRNA levels in tobacco organs (log2 fold change in expression of polysomal RNA)
(a) Ratios with young leaves as control							(b) Ratios with fully expanded leaves as control							(c) Ratios with roots as a control							(d) Ratios with flowers as a control							(e) Ratios with floral buds as a control
	Young leaves	Fully expanded leaves	Roots	Flowers	Floral buds			Young leaves	Fully expanded leaves	Roots	Flowers	Floral buds			Young leaves	Fully expanded leaves	Roots	Flowers	Floral buds			Young leaves	Fully expanded leaves	Roots	Flowers	Floral buds			Young leaves	Fully expanded leaves	Roots	Flowers	Floral buds
	Log2	Log2	Log2	Log2	Log2			Log2	Log2	Log2	Log2	Log2			Log2	Log2	Log2	Log2	Log2			Log2	Log2	Log2	Log2	Log2			Log2	Log2	Log2	Log2	Log2
nad1	0	-1.94	-2	1.15	1.15		nad1	1.94	0	-0.06	3.09	3.1		nad1	2	0.06	0	3.15	3.16		nad1	-1.15	-3.09	-3.15	0	0.01		nad1	-1.15	-3.1	-3.16	-0.01	0
nad2	0	-1.54	-1.53	0.82	0.7		nad2	1.54	0	0	2.36	2.24		nad2	1.53	0	0	2.35	2.23		nad2	-0.82	-2.36	-2.35	0	-0.12		nad2	-0.7	-2.24	-2.23	0.12	0
nad3	0	-2.14	-1.83	0.91	1.02		nad3	2.14	0	0.31	3.06	3.17		nad3	1.83	-0.31	0	2.74	2.85		nad3	-0.91	-3.06	-2.74	0	0.11		nad3	-1.02	-3.17	-2.85	-0.11	0
nad4	0	-1.75	-1.68	1.28	0.78		nad4	1.75	0	0.07	3.03	2.54		nad4	1.68	-0.07	0	2.96	2.47		nad4	-1.28	-3.03	-2.96	0	-0.49		nad4	-0.78	-2.54	-2.47	0.49	0
nad4L	0	-2.14	-2.36	1.39	0.88		nad4L	2.14	0	-0.21	3.53	3.02		nad4L	2.36	0.21	0	3.75	3.24		nad4L	-1.39	-3.53	-3.75	0	-0.51		nad4L	-0.88	-3.02	-3.24	0.51	0
nad5	0	-1.61	-1.84	1.25	0.68		nad5	1.61	0	-0.23	2.85	2.29		nad5	1.84	0.23	0	3.08	2.52		nad5	-1.25	-2.85	-3.08	0	-0.56		nad5	-0.68	-2.29	-2.52	0.56	0
nad6	0	-2.61	-1.83	1.87	1.28		nad6	2.61	0	0.79	4.48	3.89		nad6	1.83	-0.79	0	3.69	3.1		nad6	-1.87	-4.48	-3.69	0	-0.59		nad6	-1.28	-3.89	-3.1	0.59	0
nad7	0	-1	-1.33	1.84	1.55		nad7	1	0	-0.33	2.84	2.55		nad7	1.33	0.33	0	3.17	2.88		nad7	-1.84	-2.84	-3.17	0	-0.29		nad7	-1.55	-2.55	-2.88	0.29	0
nad9	0	-2.03	-2.1	1.55	1.36		nad9	2.03	0	-0.07	3.58	3.39		nad9	2.1	0.07	0	3.65	3.46		nad9	-1.55	-3.58	-3.65	0	-0.19		nad9	-1.36	-3.39	-3.46	0.19	0
sdh3	0	-1.77	-1.31	1.74	1		sdh3	1.77	0	0.46	3.52	2.77		sdh3	1.31	-0.46	0	3.05	2.31		sdh3	-1.74	-3.52	-3.05	0	-0.74		sdh3	-1	-2.77	-2.31	0.74	0
cob	0	-2.67	-2.13	1.08	-0.45		cob	2.67	0	0.55	3.75	2.22		cob	2.13	-0.55	0	3.21	1.68		cob	-1.08	-3.75	-3.21	0	-1.53		cob	0.45	-2.22	-1.68	1.53	0
cox1	0	-1.42	-1.72	1.08	1.17		cox1	1.42	0	-0.3	2.5	2.59		cox1	1.72	0.3	0	2.8	2.88		cox1	-1.08	-2.5	-2.8	0	0.09		cox1	-1.17	-2.59	-2.88	-0.09	0
cox2	0	-1.94	-1.4	2.22	1.55		cox2	1.94	0	0.54	4.16	3.49		cox2	1.4	-0.54	0	3.62	2.95		cox2	-2.22	-4.16	-3.62	0	-0.67		cox2	-1.55	-3.49	-2.95	0.67	0
cox3	0	-2.45	-1.75	1.08	0.91		cox3	2.45	0	0.7	3.53	3.36		cox3	1.75	-0.7	0	2.84	2.66		cox3	-1.08	-3.53	-2.84	0	-0.18		cox3	-0.91	-3.36	-2.66	0.18	0
atp1	0	-2.71	-1.27	1.47	0.99		atp1	2.71	0	1.44	4.19	3.7		atp1	1.27	-1.44	0	2.74	2.26		atp1	-1.47	-4.19	-2.74	0	-0.48		atp1	-0.99	-3.7	-2.26	0.48	0
atp4	0	-1.85	-1.73	1.45	1.06		atp4	1.85	0	0.13	3.3	2.91		atp4	1.73	-0.13	0	3.18	2.78		atp4	-1.45	-3.3	-3.18	0	-0.39		atp4	-1.06	-2.91	-2.78	0.39	0
atp6	0	-2.81	-1.77	0.89	0.66		atp6	2.81	0	1.05	3.7	3.47		atp6	1.77	-1.05	0	2.65	2.42		atp6	-0.89	-3.7	-2.65	0	-0.23		atp6	-0.66	-3.47	-2.42	0.23	0
atp9	0	-1.3	-1.53	2.01	1.34		atp9	1.3	0	-0.23	3.3	2.64		atp9	1.53	0.23	0	3.53	2.87		atp9	-2.01	-3.3	-3.53	0	-0.66		atp9	-1.34	-2.64	-2.87	0.66	0
rpl2	0	-1.8	-2.17	0.47	0.55		rpl2	1.8	0	-0.37	2.28	2.35		rpl2	2.17	0.37	0	2.64	2.72		rpl2	-0.47	-2.28	-2.64	0	0.07		rpl2	-0.55	-2.35	-2.72	-0.07	0
rpl5	0	-2.33	-2.14	0.58	0.89		rpl5	2.33	0	0.18	2.91	3.22		rpl5	2.14	-0.18	0	2.72	3.03		rpl5	-0.58	-2.91	-2.72	0	0.31		rpl5	-0.89	-3.22	-3.03	-0.31	0
rpl16	0	-2.09	-2.02	1.2	1.27		rpl16	2.09	0	0.07	3.29	3.36		rpl16	2.02	-0.07	0	3.22	3.29		rpl16	-1.2	-3.29	-3.22	0	0.07		rpl16	-1.27	-3.36	-3.29	-0.07	0
rps3	0	-1.65	-1.65	0.35	0.43		rps3	1.65	0	0	2.01	2.08		rps3	1.65	0	0	2.01	2.08		rps3	-0.35	-2.01	-2.01	0	0.08		rps3	-0.43	-2.08	-2.08	-0.08	0
rps4	0	-1.29	-2.12	-0.08	0.39		rps4	1.29	0	-0.83	1.21	1.68		rps4	2.12	0.83	0	2.05	2.52		rps4	0.08	-1.21	-2.05	0	0.47		rps4	-0.39	-1.68	-2.52	-0.47	0
rps10	0	-1.26	-2.16	1.11	1.13		rps10	1.26	0	-0.9	2.37	2.39		rps10	2.16	0.9	0	3.27	3.29		rps10	-1.11	-2.37	-3.27	0	0.02		rps10	-1.13	-2.39	-3.29	-0.02	0
rps12	0	-1.22	-1.18	0.65	0.43		rps12	1.22	0	0.04	1.88	1.65		rps12	1.18	-0.04	0	1.84	1.61		rps12	-0.65	-1.88	-1.84	0	-0.22		rps12	-0.43	-1.65	-1.61	0.22	0
rps13	0	-1.48	-2.01	0.48	0.52		rps13	1.48	0	-0.54	1.96	2		rps13	2.01	0.54	0	2.49	2.53		rps13	-0.48	-1.96	-2.49	0	0.04		rps13	-0.52	-2	-2.53	-0.04	0
rps14	0	-1.57	-2.11	0.6	2.34		rps14	1.57	0	-0.54	2.17	3.91		rps14	2.11	0.54	0	2.71	4.46		rps14	-0.6	-2.17	-2.71	0	1.75		rps14	-2.34	-3.91	-4.46	-1.75	0
rps19	0	-1.66	-2	0.49	0.94		rps19	1.66	0	-0.34	2.15	2.6		rps19	2	0.34	0	2.49	2.93		rps19	-0.49	-2.15	-2.49	0	0.44		rps19	-0.94	-2.6	-2.93	-0.44	0
ccmB	0	-1.35	-2.03	1.85	1.18		ccmB	1.35	0	-0.67	3.21	2.53		ccmB	2.03	0.67	0	3.88	3.21		ccmB	-1.85	-3.21	-3.88	0	-0.67		ccmB	-1.18	-2.53	-3.21	0.67	0
ccmC	0	-1.67	-1.59	0.98	0.67		ccmC	1.67	0	0.08	2.65	2.34		ccmC	1.59	-0.08	0	2.57	2.25		ccmC	-0.98	-2.65	-2.57	0	-0.32		ccmC	-0.67	-2.34	-2.25	0.32	0
ccmFc	0	-1.17	-2.14	1.06	0.69		ccmFc	1.17	0	-0.97	2.23	1.86		ccmFc	2.14	0.97	0	3.2	2.83		ccmFc	-1.06	-2.23	-3.2	0	-0.37		ccmFc	-0.69	-1.86	-2.83	0.37	0
matR	0	-1.72	-2.58	0.11	-0.22		matR	1.72	0	-0.85	1.83	1.51		matR	2.58	0.85	0	2.68	2.36		matR	-0.11	-1.83	-2.68	0	-0.32		matR	0.22	-1.51	-2.36	0.32	0
orf101b	0	-0.67	-3.46	-1.16	0.4		orf101b	0.67	0	-2.79	-0.49	1.07		orf101b	3.46	2.79	0	2.31	3.86		orf101b	1.16	0.49	-2.31	0	1.55		orf101b	-0.4	-1.07	-3.86	-1.55	0
orf116	0	-2.25	-1.32	1.39	1.38		orf116	2.25	0	0.93	3.64	3.63		orf116	1.32	-0.93	0	2.71	2.7		orf116	-1.39	-3.64	-2.71	0	-0.01		orf116	-1.38	-3.63	-2.7	0.01	0
orf121a	0	-1.72	-4.24	-0.63	-0.22		orf121a	1.72	0	-2.52	1.09	1.49		orf121a	4.24	2.52	0	3.61	4.01		orf121a	0.63	-1.09	-3.61	0	0.4		orf121a	0.22	-1.49	-4.01	-0.4	0
orf160	0	-0.03	-1.9	0.17	0.06		orf160	0.03	0	-1.87	0.2	0.09		orf160	1.9	1.87	0	2.06	1.95		orf160	-0.17	-0.2	-2.06	0	-0.11		orf160	-0.06	-0.09	-1.95	0.11	0
orf315	0	-1.85	-2.78	-0.03	-0.66		orf315	1.85	0	-0.93	1.82	1.19		orf315	2.78	0.93	0	2.76	2.12		orf315	0.03	-1.82	-2.76	0	-0.63		orf315	0.66	-1.19	-2.12	0.63	0
orfB	0	-2.29	-2.09	0.57	0.33		orfB	2.29	0	0.2	2.86	2.62		orfB	2.09	-0.2	0	2.66	2.42		orfB	-0.57	-2.86	-2.66	0	-0.25		orfB	-0.33	-2.62	-2.42	0.25	0
orfX	0	-2.14	-5.48	-2.25	-0.78		orfX	2.14	0	-3.34	-0.12	1.35		orfX	5.48	3.34	0	3.22	4.69		orfX	2.25	0.12	-3.22	0	1.47		orfX	0.78	-1.35	-4.69	-1.47	0
