# Supplementary material for: Comparison of mitochondrial gene expression and polysome loading in different tobacco tissues
Source: Plant Methods. 2017 Dec 13;13:112. doi: 10.1186/s13007-017-0257-4 (PMC5729415; doi:10.1186/s13007-017-0257-4)
Supplement: Supplementary file 8 — Additional file 8: Table S2. Blast results of mitochondrial tRNA oligonucleotides. Blast searches were carried out to identify the percentage of sequence similarity between mitochondrial and plastid encoded tRNA genes. The nucleotide sequence for most mitochondrial tRNAs [except for trnE(uuc) and trnI(cau)] are highly similar (70% to 100%) to those encoded by the plastids. [file 13007_2017_257_MOESM8_ESM.xlsx]

## Sheet: Sheet1
S2 Table. Blast results of mitochondrial tRNA oligonucleotides
	Query sequence	Results of blast
tRNA	5' to 3' oligonucleotide sequence	Accession	Description	Total score	Query coverage	E value	Max identity
trnC(gca)	GCTAGGTAACATAATGGAAATGTATCGGACTGCAAATCCTGGAATGACGGTTCGACCCCGTCCTTGGCCT	BA000042.1	Nicotiana tabacum mitochondrial DNA, complete genome	184	1	1e-30	1
		Z00044.2	Nicotiana tabacum chloroplast genome DNA	26.5	0.2	2.5	1
trnD(guc)	GGGATTGTAGTTCAATCGGTCAGAGCACCGCCCTGTCAAGGCGGAAGCTGCGGGTTCGAGCCCCGTCAGT	BA000042.1	Nicotiana tabacum mitochondrial DNA, complete genome	237	1	1e-30	1
		Z00044.2	Nicotiana tabacum chloroplast genome DNA	150	1	4e-29	0.98
		X02217.1	Tobacco chloroplast genes for tRNA-Glu(UUC), tRNA-Tyr(GUA) and tRNA-Asp(GUC)	122	1	4e-29	0.98
		X01017.1	Tobacco chloroplast genes for tRNA-fMet and tRNA-Gly	28.3	0.45	0.73	0.81
trnE(uuc)	GGCTTATAGTTTAATTGGTTGAAACGTACCGCTCATAACGGTGATATTGTAGGTTCGAGCCCTACTAAGC	BA000042.1	Nicotiana tabacum mitochondrial DNA, complete genome	201	1	1e-30	1
trnE(uuc)	CCCCATAGTCTAGTGGTTAGGACACCTCTCTTTCAAGGAGGCGGCGGGGATTCGAATTCCCCTGGGGGTA	BA000042.1	Nicotiana tabacum mitochondrial DNA, complete genome	205	1	1e-30	1
		Z00044.2	Nicotiana tabacum chloroplast genome DNA	183	1	9e-25	0.94
		X02217.1	Tobacco chloroplast genes for tRNA-Glu(UUC), tRNA-Tyr(GUA) and tRNA-Asp(GUC)	107	1	9e-25	0.94
trnF(gaa)	CAGGTAGCTCAGCTGGTTAGAGCAAAGGACTGAAAATCCTTGTGTCAGTGGTTCGAATCCACTTCTAAGC	BA000042.1	Nicotiana tabacum mitochondrial DNA, complete genome	235	1	1e-30	1
		Z00044.2	Nicotiana tabacum chloroplast genome DNA	149	0.81	1e-10	1
		M16898.1	Tobacco Leu-tRNA and Phe-tRNA genes	60.8	0.78	1e-10	0.85
trnfM(cau)	AGCGGGGTAGAGGAATTGGTCAACTCATCAGGCTCATGACCTGAAGATTGCAGGTTCGAATCCTGTCCCC	BA000042.1	Nicotiana tabacum mitochondrial DNA, complete genome	501	1	1e-30	1
		Z00044.2	Nicotiana tabacum chloroplast genome DNA	145	0.98	9e-06	1
		X01017.1	Tobacco chloroplast genes for tRNA-fMet and tRNA-Gly	44.6	0.98	9e-06	0.73
		X01016.1	Tobacco chloroplast genes for tRNA-Pro and tRNA-Trp	26.5	0.24	2.5	0.94
trnG(gcc)	GGAAATAGCTTAATGGTAGAGCATAGCCTTGCCAAGGCTGAGGTTGAGGGTTCAAGTCCCTCCTTCCGCT	BA000042.1	Nicotiana tabacum mitochondrial DNA, complete genome	205	1	1e-30	1
		Z00044.2	Nicotiana tabacum chloroplast genome DNA	33.7	0.25	0.017	1
		AJ577435.1	Nicotiana tabacum chloroplast partial tRNA-Leu gene, IGS and partial tRNA-Phe gene, specimen voucher Clarkson 005 (BM)	33.7	0.25	0.017	1
trnH(gug)	GCGGATGTAGCCAAGTGGATCAAGGCAGTGGATTGTGAATCCACCACGCGCGGGTTCAATCCCCGTCGTT	BA000042.1	Nicotiana tabacum mitochondrial DNA, complete genome	127	1	1e-30	1
		Z00044.2	Nicotiana tabacum chloroplast genome DNA	118	1	5e-28	0.97
trnI(cau)	CCATGGCTGAATGGTTAAAGCGCCCAACTCATAATTGGCGAATTCGTAGGTTCAATTCCTACTGGATGCA	Z00044.2	Nicotiana tabacum chloroplast genome DNA	311	1	1e-30	1
		BA000042.1	Nicotiana tabacum mitochondrial DNA, complete genome	182	1	1e-30	1
		X01016.1	Tobacco chloroplast genes for tRNA-Pro and tRNA-Trp	30.1	0.27	0.21	0.94
trnI(cau)	GGCTTATAGTTTAATTGGTTGAAACGTACCGCTCATAACGGTGATATTGTAGGTTCGAGCCCTACTAAGC	BA000042.1	Nicotiana tabacum mitochondrial DNA, complete genome	201	1	1e-30	1
trnK(uuu)	GGTGTATAGCTCAGTTGGTAGAGCATTGGGCTTTTAACCTAATGGTCGCAGGTTCAAGTCCTGCTATACC	BA000042.1	Nicotiana tabacum mitochondrial DNA, complete genome	336	1	1e-30	1
		J01451.1	Nicotiana tabacum 4.5S ribosomal RNA, 5S ribosomal RNA, tRNA-Arg, and tRNA-Asn genes, complete sequence; and unknown genes; chloroplast	53.6	0.84	2e-08	0.81
		Z00044.2	Nicotiana tabacum chloroplast genome DNA	438	0.87	2e-08	1
		X02441.1	Nicotiana tabaccum chloroplast genes for tRNA-Arg (ACG) and tRNA-Asn (GUU)	53.6	0.84	2e-08	0.81
		K01727.1	Tobacco (N.tabacum) chloroplast Met-tRNA, Val-tRNA-uac and flanks	39.2	0.3	0.0004	1
		AY123764.1	Nicotiana tabacum chloroplast 16S ribosomal RNA-23S ribosomal RNA intergenic spacer region and 23S ribosomal RNA gene, partial sequences	62.1	0.54	0.001	1
trnM(cau)	CCTACTTGACTCAGCGGTTAGAGTATCGCTTTCATACGGCGAGAGTCATTGGTTCAAATCCAATAGTAGG	BA000042.1	Nicotiana tabacum mitochondrial DNA, complete genome	155	1	1e-30	1
		Z00044.2	Nicotiana tabacum chloroplast genome DNA	297	1	1e-23	1
		K01727.1	Tobacco (N.tabacum) chloroplast Met-tRNA, Val-tRNA-uac and flanks	104	1	1e-23	0.92
		M16912.1	Tobacco Thr-tRNA gene	46.4	0.85	3e-06	0.78
trnN(guu)	CTCAGTAGCTCAGTGGTAGAGCGGTCGGCTGTTAACCGATTGGTCGTAGGTTCGAATCCTACTTGGGGAG	J01451.1	Nicotiana tabacum 4.5S ribosomal RNA, 5S ribosomal RNA, tRNA-Arg, and tRNA-Asn genes, complete sequence; and unknown genes; chloroplast	152	1	1e-30	1
		Z00044.2	Nicotiana tabacum chloroplast genome DNA	595	1	1e-30	1
		BA000042.1	Nicotiana tabacum mitochondrial DNA, complete genome	450	1	1e-30	1
		X02441.1	Nicotiana tabaccum chloroplast genes for tRNA-Arg (ACG) and tRNA-Asn (GUU)	152	1	1e-30	1
trnP(ugg)	TGTAGCGCAGTCTGGTCAGCGCATCTGTTTTGGGTACAGAGGGCCATAGGTTCGAATCCTGTCACCTTGA	BA000042.1	Nicotiana tabacum mitochondrial DNA, complete genome	454	1	1e-30	1
		Z00044.2	Nicotiana tabacum chloroplast genome DNA	161	0.94	4e-10	1
		X01016.1	Tobacco chloroplast genes for tRNA-Pro and tRNA-Trp	59	0.91	4e-10	0.81
		J01451.1	Nicotiana tabacum 4.5S ribosomal RNA, 5S ribosomal RNA, tRNA-Arg, and tRNA-Asn genes, complete sequence; and unknown genes; chloroplast	26.5	0.2	2.5	1
trnP(ugg)	GGATGTAGCGCAGTTTGGTAGCGCCTTTGTTTTGGGTAAAAAATGTCACGGGTTCAAATCCTGTCATCCC	BA000042.1	Nicotiana tabacum mitochondrial DNA, complete genome	241	1	1e-30	1
		Z00044.2	Nicotiana tabacum chloroplast genome DNA	143	1	1e-23	1
		X01016.1	Tobacco chloroplast genes for tRNA-Pro and tRNA-Trp	104	1	1e-23	0.92
		X01017.1	Tobacco chloroplast genes for tRNA-fMet and tRNA-Gly	39.2	0.3	0.0004	1
trnQ	GGAGTATAGCCAAGTGGTAAGGCATCGGTTTTTGGTACCGGCATGCAAAGGTTCGAATCCTTTTACTCCA	BA000042.1	Nicotiana tabacum mitochondrial DNA, complete genome	341	1	1e-30	1
		Z00044.2	Nicotiana tabacum chloroplast genome DNA	138	0.81	4e-11	1
		X00181.1	Tobacco chloroplast tRNA-Ser and tRNA-Gln genes	62.6	0.77	4e-11	0.85
trnS(gcu)	GGCTGAGTGGCTTAAGGCATTGGTTTGCTAAATCGACATACAAGAAGATTGTATCATGGGTTCGAATCCC	BA000042.1	Nicotiana tabacum mitochondrial DNA, complete genome	304	1	1e-30	1
		Z00044.2	Nicotiana tabacum chloroplast genome DNA	212	1	0.001	1
		X00181.1	Tobacco chloroplast tRNA-Ser and tRNA-Gln genes	37.4	1	0.001	0.71
		AY138862.1	Nicotiana tabacum phospholipase D beta 1 isoform gene, partial cds	26.5	0.24	2.5	0.94
		X60058.1	Nicotiana tabacum blp5 mRNA for luminal binding protein (BiP)	26.5	0.27	2.5	0.89
		M16911.1	Tobacco Ser-tRNA gene	26.5	0.27	2.5	0.89
trnS(gga)	GGAGAGATGGCCGAGTGGTTTAAGGCGTAGCATTGGAATTGCTATGTAGGCTTTTGTTTACCGAGGGTTC	BA000042.1	Nicotiana tabacum mitochondrial DNA, complete genome	185	1	1e-30	1
		Z00044.2	Nicotiana tabacum chloroplast genome DNA	258	1	5e-28	1
		M16869.1	Tobacco Ser-tRNA gene	118	1	5e-28	0.97
		X00181.1	Tobacco chloroplast tRNA-Ser and tRNA-Gln genes	35.6	1	0.005	0.71
trnS(uga)	GGATGGATGTCTGAGCGGTTGAAAGAGTCGGTCTTGAAAACCGAAGTATTTATAGAAATACCGGGGGTTC	BA000042.1	Nicotiana tabacum mitochondrial DNA, complete genome	127	1	1e-30	1
		Z00044.2	Nicotiana tabacum chloroplast genome DNA	103	0.78	3e-06	1
		M16911.1	Tobacco Ser-tRNA gene	46.4	0.54	3e-06	0.86
trnW(cca)	GCGCTCTTAGTTCAGTTCGGTAGAACGTGGGTCTCCAAAACCCGATGTCGTAGGTTCAAATCCTACAGAG	Z00044.2	Nicotiana tabacum chloroplast genome DNA	361	1	1e-30	1
		BA000042.1	Nicotiana tabacum mitochondrial DNA, complete genome	267	1	1e-30	1
		X01016.1	Tobacco chloroplast genes for tRNA-Pro and tRNA-Trp	155	1	1e-30	1
		J01451.1	Nicotiana tabacum 4.5S ribosomal RNA, 5S ribosomal RNA, tRNA-Arg, and tRNA-Asn genes, complete sequence; and unknown genes; chloroplast	33.7	0.35	0.017	0.88
		X02441.1	Nicotiana tabaccum chloroplast genes for tRNA-Arg (ACG) and tRNA-Asn (GUU)	33.7	0.35	0.017	0.88
		M16885.1	Tobacco Ile-tRNA gene	30.1	0.27	0.21	0.94
trnY(gua)	GGGAGAGTGGCCGAGTGGTCAAAAGCGGCAGACTGTAAATCTGTTGAAGTTTTTCTACGTAGGTTCGAAT	BA000042.1	Nicotiana tabacum mitochondrial DNA, complete genome	256	1	1e-30	1
		Z00044.2	Nicotiana tabacum chloroplast genome DNA	205	1	0.0001	1
		X00181.1	Tobacco chloroplast tRNA-Ser and tRNA-Gln genes	41	0.65	0.0001	0.8
		X02217.1	Tobacco chloroplast genes for tRNA-Glu(UUC), tRNA-Tyr(GUA) and tRNA-Asp(GUC)	31.9	0.9	0.06	0.71
trnY(gua)	GTGGTTCAGCTCAGCTGGTTAGAGCAAAGGACTGTAAATCCTTGTGTCAGTGGTTCGAATCCACAACCAC	BA000042.1	Nicotiana tabacum mitochondrial DNA, complete genome	183	0.92	1e-22	1
		X04781.1	Tobacco gene for tRNA-Tyr-1	31.9	0.35	0.06	0.88
		J01451.1	Nicotiana tabacum 4.5S ribosomal RNA, 5S ribosomal RNA, tRNA-Arg, and tRNA-Asn genes, complete sequence; and unknown genes; chloroplast	28.3	0.78	0.73	0.7
		Z00044.2	Nicotiana tabacum chloroplast genome DNA	81.4	0.78	0.73	1
